# Supplementary material for: Transcatheter closure of a ruptured sinus of Valsalva aneurysm—a minimally invasive approach to a rare cardiac emergency: a case report
Source: Eur Heart J Case Rep. 2026 Mar 2;10(4):ytag130. doi: 10.1093/ehjcr/ytag130 (PMC13085840; doi:10.1093/ehjcr/ytag130)
Supplement: ytag130_Supplementary_Data [file ytag130_supplementary_data.zip]

Archive with 4 entries (4 files):
- Video1 TEE RSOV mp4.mp4
- Video2_TTE_RSOV.mp4_2.mp4
- Video3_LV_Angiography_RSOV.mp4.mp4
- Video4_PostClosure_RSOV.mp4.mp4
